# Supplementary material for: A Gedunin-Type Limonoid, 7-Deacetoxy-7-Oxogedunin, from Andiroba (Carapa guianensis Aublet) Reduced Intracellular Triglyceride Content and Enhanced Autophagy in HepG2 Cells
Source: Int J Mol Sci. 2022 Oct 28;23(21):13141. doi: 10.3390/ijms232113141 (PMC9655357; doi:10.3390/ijms232113141)
Supplement: Supplementary file 1 [file ijms-23-13141-s001.zip]

Archive with 1 entries (1 files):
- ijms-1973941-supplementary.pdf
